# Supplementary material for: The complete chloroplast genome sequences of eight Orostachys species: Comparative analysis and assessment of phylogenetic relationships
Source: PLoS One. 2022 Nov 10;17(11):e0277486. doi: 10.1371/journal.pone.0277486 (PMC9648774; doi:10.1371/journal.pone.0277486)
Supplement: S1 Table — (XLSX) [file pone.0277486.s002.xlsx]

## Sheet: Sheet1
Information for sample collection sites, voucher specimens, results of sequencing and genome assembly
Scientific name	Source	Voucher	Sequencing platform	No. of reads	No. of assembled reads	Chloroplast genome size
O. chongsunensis	Morun-ri, Jeongsun-gun, Gangwon-do Province, Korea	SJUH000864	MiSeq	4029775	122226	151399
O. latielliptica	Mt. Yangma, Jinju-si, Gyeongsangnam-do Province, Korea	SJUH000863	MiSeq	3147573	361970	151462
O. iwarenge	Wimi-ri, Seogwipo-si, Jeju Special Self-Goverming Province, Korea	SJUH000431	MiSeq	723899	80818	151431
O. iwarenge f. magnus	Sadong-ri, Ulleung-do island, Gyeongsangbuk-do Province, Korea	SJUH000432	MiSeq	646912	88912	151276
O. japonica f. polycephala	Gwangdeok-ri, Andong-si, Gyeongsangbuk-do Province, Korea	SJUH000865	NovaSeq 6000	20479036	3261517	150464
O. malacophylla	Chuam-dong, Donghae-si, Gangwon-do Province, Korea	SJUH000866	MiSeq	1231828	132603	151374
O. margaritifolia	Oga-ri, Pocheon-si, Gangwon-do Province, Korea	SJUH000867	MiSeq	3544199	369821	151112
O. ramosa	Obong-ri, Goseong-gun, Gangwon-do Province, Korea	SJUH000868	NovaSeq 6000	21445885	2870569	151424
